# Supplementary material for: Haemodynamic Forces: Emerging Markers of Ventricular Remodelling in Multiple Myeloma Cardiovascular Baseline Risk Assessment
Source: Cancers (Basel). 2024 Sep 4;16(17):3081. doi: 10.3390/cancers16173081 (PMC11393942; doi:10.3390/cancers16173081)
Supplement: Supplementary file 1 [file cancers-16-03081-s001.zip]

Archive with 1 entries (1 files):
- cancers-3162512-supplementary.pdf
